# Supplementary material for: Clinicopathological factors associated with recurrence in patients undergoing resection of pancreatic solid pseudopapillary neoplasm
Source: Discov Oncol. 2021 Nov 22;12:53. doi: 10.1007/s12672-021-00451-4 (PMC8777513; doi:10.1007/s12672-021-00451-4)
Supplement: Supplementary file 1 — Additional file 1 (XLSX 13 KB) [file 12672_2021_451_MOESM1_ESM.xlsx]

## Sheet: Supplementary Table 1. Postoper
Supplementary Table 1. Postoperative Complications
	Classification of Surgical Complications (Clavien Dindo)
	II (81%)	IIIA (7.5%)	IIIB (4%)	IV (5.5%)	V (2%)	Total
Pancreatic Fistula Grade B	27					27
Pancreatitis	9					9
Abdominal infectious fluid collection	1	3				4
Postoperative Hemorrhage	1		1		1	3
Pancreatic Fistula Grade C				2		2
Delayed gastric emptying	2					2
Pneumonia	2					2
Intestinal obstruction			1			1
Surgical Site Infection	1					1
Colonic Anastomotic Leak				1		1
Atelectasis	1					1
Chylous ascites		1				1
Total	44	4	2	3	1	54
