# Supplementary material for: Clinicopathological factors associated with recurrence in patients undergoing resection of pancreatic solid pseudopapillary neoplasm
Source: Discov Oncol. 2021 Nov 22;12:53. doi: 10.1007/s12672-021-00451-4 (PMC8777513; doi:10.1007/s12672-021-00451-4)
Supplement: Supplementary file 2 — Additional file 2 (XLSX 12 KB) [file 12672_2021_451_MOESM2_ESM.xlsx]

## Sheet: Supplementary table 1
Supplementary Table 2. Postoperative complications by procedures
	Values
Classic Pancreaticoduodenectomy	Na=2
Postoperative complications, n (%)	2(100)
Abdominal infectious fluid collection, n (%)	1(50)
Postoperative Hemorrhage, n (%)	1(50)
Pylorus-preserving pancreaticoduodenectomy	N=30
Postoperative complications, n (%)	27(90)
Pancreatic fistula, n (%)	14(47)
B / C, n (%)	13(43)/1(3)
Delayed gastric emptying, n (%)	2(7)
Pneumonia, n (%)	2(7)
Pancreatitis, n (%)	4(13)
Chylous ascites, n (%)	1(3)
Postoperative Hemorrhage, n (%)	1(3)
Colonic Anastomotic Leak ,n (%)	1(3)
Intestinal obstruction, n (%)	1(3)
Surgical Site Infection, n (%)	1(3)
Distal pancreatectomy (with splenectomy)	N=26
Postoperative complications, n (%)	15(58)
Pancreatic fistula grade B, n (%)	9(34.5)
Pancreatitis, n (%)	3 (12)
Abdominal infectious fluid collection, n (%)	2(8)
Atelectasis, n (%)	1(4)
Spleen-preserving distal pancretatecomy	N=7
Postoperative complications, n (%)	4 (57)
Pancreatic fistula grade B, n (%)	3 (43)
Abdominal infectious fluid collection, n (%)	1(14)
Central pancreatectomy	N=9
Postoperative complications, n (%)	6(67)
Pancreatic fistula, n (%)	3(33)
B / C, n (%)	2(22)/1(11)
Pancreatitis, n (%)	2(22)
Postoperative Hemorrhage, n (%)	1(11)
n Number of patients
